# Supplementary material for: Isolation and Characterization of Plant-Growth-Promoting, Drought-Tolerant Rhizobacteria for Improved Maize Productivity
Source: Plants (Basel). 2024 May 8;13(10):1298. doi: 10.3390/plants13101298 (PMC11125291; doi:10.3390/plants13101298)
Supplement: Supplementary file 1 [file plants-13-01298-s001.zip]

Archive with 1 entries (1 files):
- plants-2738885-supplementary.pdf
